# Supplementary material for: 3,3′-Carbonyl­dipyridinium bis­(perchlorate)
Source: Acta Crystallogr Sect E Struct Rep Online. 2012 May 26;68(Pt 6):o1896. doi: 10.1107/S1600536812022817 (PMC3379454; doi:10.1107/S1600536812022817)
Supplement: Supplementary file 1 [file e-68-o1896-sup1.cif]

##############################################################################
#                                                                            #
# This CIF contains the data in a paper accepted for publication in          #
# Acta Crystallographica Section E. It conforms to the requirements of       #
# Notes for Authors for Acta Crystallographica Section E, and has been       #
# peer reviewed under the auspices of the IUCr Commission on Journals.       #
#                                                                            #
# Full details of the Crystallographic Information File format               #
# are given in the paper "The Crystallographic Information File (CIF):       #
# a New Standard Archive File for Crystallography" by S. R. Hall, F. H.      #
# Allen and I. D. Brown [Acta Cryst. (1991), A47, 655-685].                  #
#                                                                            #
# The current version of the core CIF dictionary is obtainable from          #
# ftp://ftp.iucr.org/pub/cif_core.dic.                                       #
#                                                                            #
# Software is freely available for graphical display of the structure(s)     #
# in this CIF. For information consult the CIF software page                 #
# http://www.iucr.org/resources/cif/software.                                #
#                                                                            #
# This file may be used for bona fide research purposes within the           #
# scientific community so long as proper attribution is given to the journal # 
# article from which it was obtained.                                        #
#                                                                            #
##############################################################################
data_I
_audit_creation_method     SHELXL97
_chemical_name_systematic
;
3,3'-Carbonyldipyridinium diperchlorate
;
_chemical_name_common     ?
_chemical_formula_moiety     'C11 H10 N2 O 2+, 2(Cl O4 -)'
_chemical_formula_sum     'C11 H10 Cl2 N2 O9'
_chemical_formula_iupac     'C11 H10 N2 O 2+, 2Cl O4 -'
_chemical_formula_weight     385.11
_chemical_melting_point     ?
_symmetry_cell_setting     orthorhombic
_symmetry_space_group_name_H-M     'P 21 21 2'
loop_
    _symmetry_equiv_pos_as_xyz
    'x, y, z'
    '-x, -y, z'
    '-x+1/2, y+1/2, -z'
    'x+1/2, -y+1/2, -z'
_cell_length_a     8.5315(3)
_cell_length_b     15.1772(6)
_cell_length_c     5.6107(2)
_cell_angle_alpha     90.00
_cell_angle_beta     90.00
_cell_angle_gamma     90.00
_cell_volume     726.50(5)
_cell_formula_units_Z     2
_cell_measurement_reflns_used     256
_cell_measurement_theta_min     2.31
_cell_measurement_theta_max     26.20
_cell_measurement_temperature     296(2)
_exptl_crystal_description     Block
_exptl_crystal_colour     colorless
_exptl_crystal_size_max     0.40
_exptl_crystal_size_mid     0.30
_exptl_crystal_size_min     0.20
_exptl_crystal_density_diffrn     1.760
_exptl_crystal_density_meas     ?
_exptl_crystal_density_method     'not measured'
_exptl_crystal_F_000     392
_exptl_absorpt_coefficient_mu     0.501
_exptl_absorpt_correction_type     multi-scan
_exptl_absorpt_process_details     '(<i>SADABS</i>; Bruker, 2007)'
_exptl_absorpt_correction_T_min     0.835
_exptl_absorpt_correction_T_max     0.905
_exptl_special_details     ?
_diffrn_ambient_temperature     296(2)
_diffrn_radiation_type     MoK\a
_diffrn_radiation_wavelength     0.71073
_diffrn_radiation_source     'fine-focus sealed tube'
_diffrn_radiation_monochromator     graphite
_diffrn_measurement_device_type     'Bruker APEXII CCD area-detector'
_diffrn_measurement_method     \w
_diffrn_detector_area_resol_mean     ?
_diffrn_reflns_number     6343
_diffrn_reflns_av_R_equivalents     0.0208
_diffrn_reflns_av_sigmaI/netI     0.0149
_diffrn_reflns_theta_min     2.68
_diffrn_reflns_theta_max     25.00
_diffrn_reflns_theta_full     25.00
_diffrn_measured_fraction_theta_max     1.000
_diffrn_measured_fraction_theta_full     1.000
_diffrn_reflns_limit_h_min     -10
_diffrn_reflns_limit_h_max     10
_diffrn_reflns_limit_k_min     -18
_diffrn_reflns_limit_k_max     16
_diffrn_reflns_limit_l_min     -6
_diffrn_reflns_limit_l_max     6
_diffrn_standards_number     ?
_diffrn_standards_interval_count     ?
_diffrn_standards_interval_time     ?
_diffrn_standards_decay_%     ?
_refine_special_details
;
 Refinement of <i>F</i>^2^ against ALL reflections. The weighted <i>R</i>-factor
<i>wR</i> and goodness of fit <i>S</i> are based on <i>F</i>^2^, conventional
<i>R</i>-factors <i>R</i> are based on <i>F</i>, with <i>F</i> set to zero for
negative <i>F</i>^2^. The threshold expression of <i>F</i>^2^ >
2\s(<i>F</i>^2^) is used only for calculating <i>R</i>-factors(gt) <i>etc</i>.
and is not relevant to the choice of reflections for refinement.
<i>R</i>-factors based on <i>F</i>^2^ are statistically about twice as large
as those based on <i>F</i>, and <i>R</i>- factors based on ALL data will be
even larger.
;
_reflns_number_total     1285
_reflns_number_gt     1235
_reflns_threshold_expression     I>2\s(I)
_refine_ls_structure_factor_coef     Fsqd
_refine_ls_matrix_type     full
_refine_ls_R_factor_all     0.0290
_refine_ls_R_factor_gt     0.0277
_refine_ls_wR_factor_gt     0.0722
_refine_ls_wR_factor_ref     0.0733
_refine_ls_goodness_of_fit_ref     1.097
_refine_ls_restrained_S_all     1.097
_refine_ls_number_reflns     1285
_refine_ls_number_parameters     111
_refine_ls_number_restraints     0
_refine_ls_hydrogen_treatment     constr
_refine_ls_weighting_scheme     calc
_refine_ls_weighting_details
         'calc w=1/[\s^2^(Fo^2^)+(0.0315P)^2^+0.4015P] where P=(Fo^2^+2Fc^2^)/3'
_atom_sites_solution_hydrogens     geom
_atom_sites_solution_primary     direct
_atom_sites_solution_secondary     difmap
_refine_ls_shift/su_max     0.000
_refine_ls_shift/su_mean     0.000
_refine_diff_density_max     0.339
_refine_diff_density_min     -0.208
_refine_ls_extinction_method     'SHELXL97 (Sheldrick, 2008)'
_refine_ls_extinction_coef     0.019(3)
_refine_ls_extinction_expression
                                  'Fc^*^=kFc[1+0.001xFc^2^\l^3^/sin(2\q)]^-1/4^'
_refine_ls_abs_structure_details     'Flack (1983), 503 Friedel pairs'
_refine_ls_abs_structure_Flack     0.10(10)
loop_
    _atom_type_symbol
    _atom_type_description
    _atom_type_scat_dispersion_real
    _atom_type_scat_dispersion_imag
    _atom_type_scat_source
    'C' 'C' 0.0033 0.0016
                         'International Tables Vol C Tables 4.2.6.8 and 6.1.1.4'
    'H' 'H' 0.0000 0.0000
                         'International Tables Vol C Tables 4.2.6.8 and 6.1.1.4'
    'N' 'N' 0.0061 0.0033
                         'International Tables Vol C Tables 4.2.6.8 and 6.1.1.4'
    'O' 'O' 0.0106 0.0060
                         'International Tables Vol C Tables 4.2.6.8 and 6.1.1.4'
    'Cl' 'Cl' 0.1484 0.1585
                         'International Tables Vol C Tables 4.2.6.8 and 6.1.1.4'
_computing_data_collection     '<i>APEX2</i> (Bruker, 2007)'
_computing_cell_refinement     '<i>APEX2</i> and <i>SAINT</i> (Bruker, 2007)'
_computing_data_reduction     '<i>SAINT</i> (Bruker, 2007)'
_computing_structure_solution     'SHELXS97 (Sheldrick, 2008)'
_computing_structure_refinement     'SHELXL97 (Sheldrick, 2008)'
_computing_molecular_graphics     '<i>SHELXTL</i> (Sheldrick, 2008)'
_computing_publication_material
               '<i>SHELXTL</i> (Sheldrick, 2008) and <i>PLATON</i> (Spek, 2009)'
loop_
    _atom_site_type_symbol
    _atom_site_label
    _atom_site_fract_x
    _atom_site_fract_y
    _atom_site_fract_z
    _atom_site_U_iso_or_equiv
    _atom_site_adp_type
    _atom_site_calc_flag
    _atom_site_refinement_flags
    _atom_site_occupancy
    _atom_site_symmetry_multiplicity
    _atom_site_disorder_assembly
    _atom_site_disorder_group
    C C1 0.1257(3) 0.13417(17) 0.4051(5) 0.0416(6) Uani d . 1 1 . .
    H H1 0.0408 0.1642 0.3402 0.050 Uiso calc R 1 1 . .
    C C2 0.1807(3) 0.05924(17) 0.2988(4) 0.0372(6) Uani d . 1 1 . .
    H H2 0.1340 0.0381 0.1604 0.045 Uiso calc R 1 1 . .
    C C3 0.3062(3) 0.01520(14) 0.3985(4) 0.0317(5) Uani d . 1 1 . .
    H H3 0.3449 -0.0357 0.3274 0.038 Uiso calc R 1 1 . .
    C C4 0.3745(3) 0.04756(14) 0.6063(4) 0.0287(5) Uani d . 1 1 . .
    C C5 0.3158(3) 0.12400(15) 0.7048(4) 0.0334(5) Uani d . 1 1 . .
    H H5 0.3609 0.1474 0.8419 0.040 Uiso calc R 1 1 . .
    C C6 0.5000 0.0000 0.7390(6) 0.0308(7) Uani d S 1 2 . .
    N N1 0.1948(2) 0.16399(13) 0.6032(4) 0.0386(5) Uani d . 1 1 . .
    H H7 0.1591 0.2113 0.6677 0.046 Uiso calc R 1 1 . .
    O O1 0.5000 0.0000 0.9548(4) 0.0431(6) Uani d S 1 2 . .
    Cl Cl1 0.30796(6) 0.32979(4) 1.13244(10) 0.03518(19) Uani d . 1 1 . .
    O O2 0.2552(3) 0.31908(15) 0.8930(4) 0.0720(7) Uani d . 1 1 . .
    O O3 0.1779(3) 0.33349(15) 1.2909(4) 0.0647(6) Uani d . 1 1 . .
    O O4 0.4064(2) 0.25628(13) 1.1946(4) 0.0539(6) Uani d . 1 1 . .
    O O5 0.3940(3) 0.41004(13) 1.1460(5) 0.0622(6) Uani d . 1 1 . .
loop_
    _atom_site_aniso_label
    _atom_site_aniso_U_11
    _atom_site_aniso_U_22
    _atom_site_aniso_U_33
    _atom_site_aniso_U_12
    _atom_site_aniso_U_13
    _atom_site_aniso_U_23
    C1 0.0318(12) 0.0470(14) 0.0461(16) 0.0021(11) -0.0001(12) 0.0095(13)
    C2 0.0350(13) 0.0444(14) 0.0323(12) -0.0082(12) -0.0038(11) 0.0022(10)
    C3 0.0339(11) 0.0321(12) 0.0293(11) -0.0041(10) 0.0037(12) -0.0010(10)
    C4 0.0293(11) 0.0299(11) 0.0269(11) -0.0019(9) 0.0043(11) 0.0025(10)
    C5 0.0348(12) 0.0336(12) 0.0319(12) -0.0013(11) 0.0021(11) -0.0022(9)
    C6 0.0346(18) 0.0289(17) 0.0288(18) -0.0017(15) 0.000 0.000
    N1 0.0378(10) 0.0327(10) 0.0452(12) 0.0081(10) 0.0046(10) -0.0007(10)
    O1 0.0499(15) 0.0537(16) 0.0259(13) 0.0073(14) 0.000 0.000
    Cl1 0.0335(3) 0.0328(3) 0.0393(3) -0.0005(2) 0.0001(3) -0.0034(3)
    O2 0.0990(17) 0.0660(14) 0.0511(12) 0.0026(13) -0.0214(12) -0.0129(12)
    O3 0.0620(13) 0.0551(12) 0.0770(15) 0.0139(12) 0.0314(11) 0.0109(12)
    O4 0.0398(10) 0.0402(10) 0.0817(16) 0.0070(8) -0.0062(10) -0.0008(10)
    O5 0.0604(12) 0.0403(11) 0.0858(16) -0.0138(9) -0.0075(14) 0.0029(12)
_geom_special_details
;
 All esds (except the esd in the dihedral angle between two l.s. planes)
 are estimated using the full covariance matrix.  The cell esds are taken
 into account individually in the estimation of esds in distances, angles
 and torsion angles; correlations between esds in cell parameters are only
 used when they are defined by crystal symmetry.  An approximate (isotropic)
 treatment of cell esds is used for estimating esds involving l.s. planes.
;
loop_
    _geom_bond_atom_site_label_1
    _geom_bond_atom_site_label_2
    _geom_bond_site_symmetry_2
    _geom_bond_distance
    _geom_bond_publ_flag
    C1 N1 . 1.337(3) ?
    C1 C2 . 1.368(4) ?
    C1 H1 . 0.9300 ?
    C2 C3 . 1.381(4) ?
    C2 H2 . 0.9300 ?
    C3 C4 . 1.393(3) ?
    C3 H3 . 0.9300 ?
    C4 C5 . 1.379(3) ?
    C4 C6 . 1.491(3) ?
    C5 N1 . 1.327(3) ?
    C5 H5 . 0.9300 ?
    C6 O1 . 1.210(4) ?
    C6 C4 2_655 1.491(3) ?
    N1 H7 . 0.8600 ?
    Cl1 O3 . 1.423(2) ?
    Cl1 O5 . 1.4242(19) ?
    Cl1 O2 . 1.426(2) ?
    Cl1 O4 . 1.439(2) ?
loop_
    _geom_angle_atom_site_label_1
    _geom_angle_atom_site_label_2
    _geom_angle_atom_site_label_3
    _geom_angle_site_symmetry_1
    _geom_angle_site_symmetry_3
    _geom_angle
    _geom_angle_publ_flag
    N1 C1 C2 . . 119.5(2) ?
    N1 C1 H1 . . 120.2 ?
    C2 C1 H1 . . 120.2 ?
    C1 C2 C3 . . 119.5(2) ?
    C1 C2 H2 . . 120.3 ?
    C3 C2 H2 . . 120.3 ?
    C2 C3 C4 . . 119.5(2) ?
    C2 C3 H3 . . 120.2 ?
    C4 C3 H3 . . 120.2 ?
    C5 C4 C3 . . 118.7(2) ?
    C5 C4 C6 . . 117.9(2) ?
    C3 C4 C6 . . 123.2(2) ?
    N1 C5 C4 . . 119.7(2) ?
    N1 C5 H5 . . 120.2 ?
    C4 C5 H5 . . 120.2 ?
    O1 C6 C4 . . 119.97(14) ?
    O1 C6 C4 . 2_655 119.97(14) ?
    C4 C6 C4 . 2_655 120.1(3) ?
    C5 N1 C1 . . 123.1(2) ?
    C5 N1 H7 . . 118.5 ?
    C1 N1 H7 . . 118.5 ?
    O3 Cl1 O5 . . 109.56(14) ?
    O3 Cl1 O2 . . 110.31(16) ?
    O5 Cl1 O2 . . 108.08(15) ?
    O3 Cl1 O4 . . 109.53(13) ?
    O5 Cl1 O4 . . 110.44(12) ?
    O2 Cl1 O4 . . 108.90(14) ?
loop_
    _geom_torsion_atom_site_label_1
    _geom_torsion_atom_site_label_2
    _geom_torsion_atom_site_label_3
    _geom_torsion_atom_site_label_4
    _geom_torsion_site_symmetry_1
    _geom_torsion_site_symmetry_2
    _geom_torsion_site_symmetry_3
    _geom_torsion_site_symmetry_4
    _geom_torsion
    _geom_torsion_publ_flag
    N1 C1 C2 C3 . . . . 0.4(4) ?
    C1 C2 C3 C4 . . . . 0.2(3) ?
    C2 C3 C4 C5 . . . . -1.0(3) ?
    C2 C3 C4 C6 . . . . 174.0(2) ?
    C3 C4 C5 N1 . . . . 1.2(3) ?
    C6 C4 C5 N1 . . . . -174.1(2) ?
    C5 C4 C6 O1 . . . . 34.0(2) ?
    C3 C4 C6 O1 . . . . -141.03(17) ?
    C5 C4 C6 C4 . . . 2_655 -146.0(2) ?
    C3 C4 C6 C4 . . . 2_655 38.97(17) ?
    C4 C5 N1 C1 . . . . -0.6(4) ?
    C2 C1 N1 C5 . . . . -0.2(4) ?
loop_
    _geom_hbond_atom_site_label_D
    _geom_hbond_atom_site_label_H
    _geom_hbond_atom_site_label_A
    _geom_hbond_site_symmetry_D
    _geom_hbond_site_symmetry_H
    _geom_hbond_distance_DH
    _geom_hbond_distance_HA
    _geom_hbond_distance_DA
    _geom_hbond_angle_DHA
    _geom_hbond_publ_flag
    N1 H7 O2 1_555 1_555 0.86 2.22 2.907(3) 136.3 y
    N1 H7 O4 4_557 4_557 0.86 2.34 2.967(2) 129.8 y
data_global
_journal_date_recd_electronic     2012-05-13
_journal_date_accepted     2012-05-18
_journal_name_full     'Acta Crystallographica, Section E'
_journal_year     2012
_journal_volume     68
_journal_issue      6
_journal_page_first     o1896
_journal_page_last     o1896
_journal_paper_category     QO
_journal_paper_doi     10.1107/S1600536812022817
_journal_coeditor_code     BT5923
_publ_contact_author_name     'Dr.Chongqing Wan'
_publ_contact_author_address
;
Department of Chemistry
Capital Normal University,
Beijing 100048
People's Republic China
;
_publ_contact_author_email     wanchqing@yahoo.com.cn
_publ_contact_author_fax     '+86 010 6890-2320'
_publ_contact_author_phone     '+86 010 6890-3033'
_publ_section_title
;
3,3'-Carbonyldipyridinium bis(perchlorate)
;
loop_
    _publ_author_name
    _publ_author_address
    'Ya Zhang'
;
Department of Chemistry,
Capital Normal University,
Beijing 100048,
People's Republic of China
;
    'Ai-min Li'
;
Department of Chemistry,
Capital Normal University,
Beijing 100048,
People's Republic of China
;
    'Zhi-wei Wang'
;
Department of Chemistry,
Capital Normal University,
Beijing 100048,
People's Republic of China
;
    'Chong-Qing Wan'
;
Department of Chemistry,
Capital Normal University,
Beijing 100048,
People's Republic of China
;
_iucr_refine_instructions_details
;
TITL 3 in P2(1)2(1)2
CELL 0.71073   8.5315  15.1772   5.6107  90.000  90.000  90.000
ZERR    2.00   0.0003   0.0006   0.0002   0.000   0.000   0.000
LATT -1
SYMM -X, -Y, Z
SYMM 0.5-X, 0.5+Y, -Z
SYMM 0.5+X, 0.5-Y, -Z
SFAC C H N O CL
UNIT 22 20 4 18 4
TEMP 23.000
OMIT -3 50.02
L.S. 10
ACTA
BOND $H
HTAB
CONF
FMAP 2
PLAN 5
WGHT      0.0315      0.4015
EXTI    0.018989
FVAR       0.33965
C1    1    0.125659    0.134156    0.405120    11.00000    0.03178    0.04705 =
         0.04602    0.00945   -0.00015    0.00211
AFIX  43
H1    2    0.040742    0.164145    0.340146    11.00000   -1.20000
AFIX   0
C2    1    0.180729    0.059239    0.298783    11.00000    0.03496    0.04435 =
         0.03231    0.00218   -0.00378   -0.00824
AFIX  43
H2    2    0.134008    0.038109    0.160360    11.00000   -1.20000
AFIX   0
C3    1    0.306225    0.015204    0.398490    11.00000    0.03389    0.03207 =
         0.02924   -0.00097    0.00374   -0.00405
AFIX  43
H3    2    0.344907   -0.035700    0.327399    11.00000   -1.20000
AFIX   0
C4    1    0.374482    0.047557    0.606290    11.00000    0.02933    0.02991 =
         0.02688    0.00244    0.00434   -0.00188
C5    1    0.315832    0.123995    0.704838    11.00000    0.03474    0.03361 =
         0.03193   -0.00216    0.00212   -0.00135
AFIX  43
H5    2    0.360906    0.147390    0.841849    11.00000   -1.20000
AFIX   0
C6    1    0.500000    0.000000    0.739030    10.50000    0.03455    0.02891 =
         0.02881    0.00000    0.00000   -0.00177
N1    3    0.194766    0.163988    0.603175    11.00000    0.03784    0.03270 =
         0.04523   -0.00067    0.00461    0.00814
AFIX  43
H7    2    0.159084    0.211311    0.667701    11.00000   -1.20000
AFIX   0
O1    4    0.500000    0.000000    0.954760    10.50000    0.04990    0.05360 =
         0.02594    0.00000    0.00000    0.00731
CL1   5    0.307959    0.329787    1.132438    11.00000    0.03346    0.03280 =
         0.03930   -0.00341    0.00008   -0.00047
O2    4    0.255221    0.319075    0.893022    11.00000    0.09905    0.06598 =
         0.05108   -0.01295   -0.02145    0.00268
O3    4    0.177909    0.333497    1.290848    11.00000    0.06199    0.05507 =
         0.07699    0.01085    0.03142    0.01390
O4    4    0.406389    0.256278    1.194607    11.00000    0.03982    0.04015 =
         0.08177   -0.00078   -0.00620    0.00702
O5    4    0.394017    0.410039    1.145968    11.00000    0.06038    0.04027 =
         0.08584    0.00296   -0.00749   -0.01387
HKLF 4
REM  3 in P2(1)2(1)2
REM R1 =  0.0277 for   1235 Fo > 4sig(Fo)  and  0.0290 for all   1285 data
REM    111 parameters refined using      0 restraints
END
;
