# Supplementary material for: 3,3′-Carbonyl­dipyridinium bis­(perchlorate)
Source: Acta Crystallogr Sect E Struct Rep Online. 2012 May 26;68(Pt 6):o1896. doi: 10.1107/S1600536812022817 (PMC3379454; doi:10.1107/S1600536812022817)
Supplement: Supplementary file 2 [file e-68-o1896-Isup2.hkl]

# 
# h,k,l, Fc-squared, Fo-squared, sigma(Fo-squared) and status flag 
# 
data_I
_shelx_title ' 3 in P2(1)2(1)2' 
_shelx_refln_list_code          4 
_shelx_F_calc_maximum      102.13 
_exptl_crystal_F_000       392.00 
_reflns_d_resolution_high  0.8409 
 
loop_ 
 _symmetry_equiv_pos_as_xyz 
 'x, y, z' 
 '-x, -y, z' 
 '-x+1/2, y+1/2, -z' 
 'x+1/2, -y+1/2, -z' 
 
_cell_length_a     8.5315 
_cell_length_b    15.1772 
_cell_length_c     5.6107 
_cell_angle_alpha  90.000 
_cell_angle_beta   90.000 
_cell_angle_gamma  90.000 
 
_shelx_F_squared_multiplier     1.000 
 
loop_ 
 _refln_index_h 
 _refln_index_k 
 _refln_index_l 
 _refln_F_squared_calc 
 _refln_F_squared_meas 
 _refln_F_squared_sigma 
 _refln_observed_status 
   2   0   0    10431.36    10136.73    208.80 o 
   4   0   0      547.21      605.89      5.63 o 
   6   0   0      858.58      939.05      8.41 o 
   8   0   0      345.58      357.56      5.02 o 
  10   0   0      481.89      471.24     14.25 o 
   1   1   0       16.67       16.09      0.28 o 
   2   1   0     1341.50     1383.57      9.03 o 
   3   1   0      891.06      843.37      5.78 o 
   4   1   0        0.48        4.59      0.28 o 
   5   1   0       76.47       87.07      1.07 o 
   6   1   0       76.62       77.13      1.10 o 
   7   1   0      133.03      140.32      1.82 o 
   8   1   0      124.63      135.60      1.90 o 
   9   1   0        5.43        2.84      0.56 o 
  10   1   0       26.13       23.48      2.24 o 
   0   2   0      329.49      367.23      3.82 o 
   1   2   0      690.62      775.41      5.55 o 
   2   2   0     1874.44     1913.40     12.52 o 
   3   2   0      361.70      358.36      2.92 o 
   4   2   0        0.34        0.32      0.24 o 
   5   2   0      122.23      141.25      1.57 o 
   6   2   0      125.07      117.77      1.59 o 
   7   2   0       21.26       19.31      0.86 o 
   8   2   0      166.66      174.86      3.55 o 
   9   2   0       91.93       90.24      2.10 o 
  10   2   0        7.49       11.10      2.43 o 
   1   3   0     4188.79     4152.21     27.33 o 
   2   3   0        0.35       -0.17      0.21 o 
   3   3   0      860.47      760.10      5.41 o 
   4   3   0        6.40        9.55      0.50 o 
   5   3   0      978.83      941.97      7.27 o 
   6   3   0       16.62       13.78      0.79 o 
   7   3   0       69.28       81.88      1.76 o 
   8   3   0        1.74        1.07      0.63 o 
   9   3   0       65.00       78.61      3.30 o 
  10   3   0        9.38       11.10      2.34 o 
   0   4   0      936.73      834.77      9.72 o 
   1   4   0     7382.87     7559.75     49.73 o 
   2   4   0     2695.78     2711.21     23.93 o 
   3   4   0     1434.83     1425.12     11.23 o 
   4   4   0      133.10      133.75      2.01 o 
   5   4   0       83.50       92.18      1.41 o 
   6   4   0       78.09       69.93      1.68 o 
   7   4   0      346.27      360.44      5.22 o 
   8   4   0      113.55      101.62      2.61 o 
   9   4   0      128.46      129.60      6.51 o 
   1   5   0      785.52      855.36      6.68 o 
   2   5   0      810.19      912.06      6.72 o 
   3   5   0      340.40      292.84      2.62 o 
   4   5   0      815.69      800.48      6.61 o 
   5   5   0      242.83      235.87      3.33 o 
   6   5   0      608.66      640.45      6.45 o 
   7   5   0      202.18      215.97      4.39 o 
   8   5   0       15.33       12.87      1.69 o 
   9   5   0       30.90       28.09      3.64 o 
   0   6   0     6512.34     6235.99     59.98 o 
   1   6   0      110.58      108.90      1.30 o 
   2   6   0     3713.81     3673.73     23.84 o 
   3   6   0       36.79       42.84      0.68 o 
   4   6   0     1449.01     1533.03     11.21 o 
   5   6   0        3.14        2.10      0.39 o 
   6   6   0     1056.21     1030.60     10.14 o 
   7   6   0        2.39        2.87      0.64 o 
   8   6   0      325.19      330.76      5.16 o 
   9   6   0        0.47        1.47      1.21 o 
   1   7   0      463.32      476.40      3.94 o 
   2   7   0      167.23      172.34      1.65 o 
   3   7   0       19.71       24.55      0.56 o 
   4   7   0      375.31      363.76      3.57 o 
   5   7   0       51.37       47.87      1.13 o 
   6   7   0       78.67       79.09      2.23 o 
   7   7   0        2.04        2.50      0.52 o 
   8   7   0        0.14       -0.01      0.46 o 
   9   7   0        1.27        3.03      1.65 o 
   0   8   0      255.35      223.87      3.24 o 
   1   8   0       13.56        4.74      0.41 o 
   2   8   0     1746.50     1766.66     12.05 o 
   3   8   0      766.76      814.97      6.64 o 
   4   8   0       11.64       12.39      0.69 o 
   5   8   0        0.03        0.33      0.35 o 
   6   8   0       41.26       42.22      1.46 o 
   7   8   0      222.23      210.24      6.93 o 
   8   8   0       83.71       88.94      2.69 o 
   9   8   0       26.89       33.21      4.16 o 
   1   9   0      161.20      140.58      1.82 o 
   2   9   0        0.33        0.17      0.24 o 
   3   9   0      452.46      441.35      4.27 o 
   4   9   0        0.01        0.70      0.37 o 
   5   9   0     2044.99     2052.65     24.71 o 
   6   9   0        8.75        7.25      0.79 o 
   7   9   0      122.14      128.88      3.61 o 
   8   9   0        0.93        1.26      0.54 o 
   0  10   0      457.13      460.10      5.86 o 
   1  10   0     2243.06     2229.29     16.02 o 
   2  10   0      276.88      290.20      3.45 o 
   3  10   0      177.59      209.70      3.62 o 
   4  10   0      231.24      208.02      4.23 o 
   5  10   0      122.39      108.57      2.56 o 
   6  10   0        5.79        4.45      0.69 o 
   7  10   0      107.51      101.11      2.55 o 
   8  10   0       29.72       22.94      2.28 o 
   1  11   0        4.69        5.26      0.50 o 
   2  11   0       12.25        6.96      0.65 o 
   3  11   0      394.07      397.03      6.66 o 
   4  11   0       64.20       62.29      2.21 o 
   5  11   0       17.72       21.89      1.73 o 
   6  11   0       17.94       12.49      1.09 o 
   7  11   0       57.44       56.59      3.34 o 
   8  11   0       15.05       24.25      2.56 o 
   0  12   0     1810.68     1719.82     20.69 o 
   1  12   0      209.25      199.00      2.85 o 
   2  12   0      180.32      185.86      3.08 o 
   3  12   0        0.17        0.51      0.60 o 
   4  12   0       55.45       67.61      2.41 o 
   5  12   0       24.33       21.86      1.40 o 
   6  12   0       56.00       44.79      1.83 o 
   7  12   0        1.05        2.35      0.73 o 
   1  13   0       28.28       27.68      1.45 o 
   2  13   0      405.96      402.30      5.97 o 
   3  13   0      214.35      200.91      3.89 o 
   4  13   0       99.70      105.27      3.18 o 
   5  13   0        7.88        8.69      1.18 o 
   6  13   0       46.90       49.43      1.99 o 
   7  13   0        7.96       10.22      1.78 o 
   0  14   0      330.88      338.37     10.94 o 
   1  14   0      423.06      452.53      6.62 o 
   2  14   0      217.91      226.97      4.92 o 
   3  14   0       38.84       35.29      1.95 o 
   4  14   0        4.32        1.06      0.85 o 
   5  14   0       58.33       50.55      3.96 o 
   6  14   0        3.63        3.09      1.06 o 
   1  15   0      115.01      105.50      3.30 o 
   2  15   0       38.99       42.11      2.77 o 
   3  15   0       60.26       60.48      2.55 o 
   4  15   0        5.05        5.00      1.05 o 
   5  15   0      197.36      202.85      5.86 o 
   0  16   0       22.72       26.70      3.47 o 
   1  16   0      218.48      240.85     13.15 o 
   2  16   0        6.53        6.39      1.13 o 
   3  16   0       41.93       50.33      3.59 o 
   4  16   0        1.30        0.37      1.65 o 
   1  17   0        1.34        0.35      1.21 o 
   2  17   0        2.42        1.33      1.04 o 
   3  17   0       60.02       63.58      3.35 o 
   0  18   0      210.88      235.42      9.72 o 
   0   0   1      181.54      227.76      2.38 o 
   1   0   1        1.45        4.15      0.33 o 
   2   0   1       48.34       60.73      0.74 o 
   3   0   1      118.48       90.14      1.06 o 
   4   0   1      443.44      441.79      3.75 o 
   5   0   1       38.67       46.24      0.92 o 
   6   0   1       42.18       33.02      0.88 o 
   7   0   1      449.63      460.88      4.63 o 
   8   0   1       16.00       21.64      1.43 o 
   9   0   1        6.63        9.10      1.02 o 
  10   0   1       16.85       20.18      2.25 o 
 -10   1   1       39.80       41.70      2.31 o 
  -9   1   1      103.92       97.35      2.27 o 
  -8   1   1       32.00       34.51      1.22 o 
  -7   1   1       85.05       82.86      1.88 o 
  -6   1   1      209.51      207.44      2.48 o 
  -5   1   1      126.36      132.13      1.63 o 
  -4   1   1      709.77      646.32      5.89 o 
  -3   1   1     1792.30     1845.23     15.19 o 
  -2   1   1     3029.68     2888.00     25.78 o 
  -1   1   1     2096.88     2194.44     16.30 o 
   0   1   1     2728.41     2756.27     22.44 o 
   1   1   1     2100.97     2180.00     13.74 o 
   2   1   1     2992.31     2885.25     25.89 o 
   3   1   1     1828.94     1877.58     13.29 o 
   4   1   1      701.41      647.69      5.19 o 
   5   1   1      132.26      136.27      1.80 o 
   6   1   1      207.50      206.85      2.38 o 
   7   1   1       80.83       80.89      1.63 o 
   8   1   1       34.29       36.96      1.35 o 
   9   1   1      103.43      101.25      3.14 o 
  10   1   1       40.41       39.87      2.13 o 
  -9   2   1       67.44       73.39      1.93 o 
  -8   2   1       54.51       59.47      1.58 o 
  -7   2   1       41.31       43.71      1.29 o 
  -6   2   1        1.40        1.98      0.36 o 
  -5   2   1       97.59      107.97      1.63 o 
  -4   2   1      168.38      178.44      2.12 o 
  -3   2   1      112.58       90.64      1.07 o 
  -2   2   1     3931.48     3997.43     38.68 o 
  -1   2   1     9141.80     9294.36     81.84 o 
   0   2   1     1655.82     1726.62     12.14 o 
   1   2   1     9158.58     9174.55    110.87 o 
   2   2   1     3933.59     4020.04     25.63 o 
   3   2   1      112.50       90.51      1.17 o 
   4   2   1      161.31      171.40      1.79 o 
   5   2   1      102.27      113.36      1.53 o 
   6   2   1        2.42        2.15      0.31 o 
   7   2   1       41.39       44.69      1.47 o 
   8   2   1       54.35       62.02      1.77 o 
   9   2   1       65.27       69.87      2.69 o 
  -9   3   1       10.70        9.98      0.84 o 
  -8   3   1      808.82      797.73      8.57 o 
  -7   3   1       45.49       46.78      1.35 o 
  -6   3   1      502.54      512.29      5.71 o 
  -5   3   1      431.83      394.69      3.77 o 
  -4   3   1       93.11       95.13      1.39 o 
  -3   3   1       89.61      126.98      1.68 o 
  -2   3   1     3915.41     3897.85     28.34 o 
  -1   3   1       20.24       16.66      0.51 o 
   0   3   1     5552.95     5504.82     42.82 o 
   1   3   1       22.64       19.14      0.69 o 
   2   3   1     3919.60     3905.48     22.77 o 
   3   3   1       99.75      135.16      1.27 o 
   4   3   1       91.99       94.48      0.98 o 
   5   3   1      429.13      400.82      3.22 o 
   6   3   1      503.30      528.60      4.50 o 
   7   3   1       44.25       43.89      1.17 o 
   8   3   1      809.10      801.86      9.80 o 
   9   3   1       10.71        8.17      1.15 o 
  -9   4   1       72.08       83.09      2.01 o 
  -8   4   1       53.26       55.80      1.58 o 
  -7   4   1      117.88      129.72      2.25 o 
  -6   4   1      147.43      150.07      2.35 o 
  -5   4   1      112.21      114.96      1.66 o 
  -4   4   1        1.34        4.36      0.32 o 
  -3   4   1     1319.47     1375.23     10.70 o 
  -2   4   1      998.76     1036.15      7.95 o 
  -1   4   1     1201.54     1094.05      7.94 o 
   0   4   1       10.03       19.72      0.51 o 
   1   4   1     1220.87     1106.58      8.59 o 
   2   4   1      968.59      998.82      6.61 o 
   3   4   1     1348.76     1406.29      9.37 o 
   4   4   1        2.45        5.11      0.37 o 
   5   4   1      117.64      118.46      1.64 o 
   6   4   1      144.28      142.56      1.94 o 
   7   4   1      113.70      125.22      2.32 o 
   8   4   1       53.29       54.80      1.84 o 
   9   4   1       73.86       83.37      3.19 o 
  -9   5   1        8.35        7.66      1.39 o 
  -8   5   1       18.72       19.06      1.18 o 
  -7   5   1       70.66       72.46      2.22 o 
  -6   5   1      253.11      256.91      3.50 o 
  -5   5   1      184.51      173.06      2.47 o 
  -4   5   1      849.90      833.33      9.19 o 
  -3   5   1      576.73      543.98      4.35 o 
  -2   5   1     1100.71     1154.51      7.64 o 
  -1   5   1       26.74       38.63      0.62 o 
   0   5   1      169.35      161.52      1.78 o 
   1   5   1       32.19       44.37      0.83 o 
   2   5   1     1125.08     1170.96      9.52 o 
   3   5   1      568.76      544.53      4.40 o 
   4   5   1      848.43      834.16      6.45 o 
   5   5   1      181.31      169.81      2.11 o 
   6   5   1      258.54      257.33      3.42 o 
   7   5   1       72.56       76.04      1.94 o 
   8   5   1       18.34       18.54      1.30 o 
   9   5   1        6.86        6.47      1.91 o 
  -9   6   1       34.37       32.81      3.99 o 
  -8   6   1       10.08       10.56      1.69 o 
  -7   6   1      108.51      114.75      2.41 o 
  -6   6   1       73.19       70.92      1.78 o 
  -5   6   1      942.04      942.11     10.55 o 
  -4   6   1      305.55      289.49      3.61 o 
  -3   6   1      579.57      608.24      4.90 o 
  -2   6   1      114.69       95.17      1.10 o 
  -1   6   1      696.37      748.76      5.43 o 
   0   6   1       45.15       30.91      0.66 o 
   1   6   1      706.74      750.67      6.21 o 
   2   6   1      113.67       93.16      1.27 o 
   3   6   1      587.84      609.93      4.94 o 
   4   6   1      301.97      284.74      3.05 o 
   5   6   1      945.33      946.62     11.06 o 
   6   6   1       74.61       70.00      1.64 o 
   7   6   1      108.72      115.53      2.52 o 
   8   6   1       10.04       11.62      1.47 o 
   9   6   1       34.04       28.74      2.72 o 
  -9   7   1      115.98      114.13      3.18 o 
  -8   7   1       97.12       96.83      2.83 o 
  -7   7   1      706.67      715.87      8.77 o 
  -6   7   1      642.69      649.42      7.93 o 
  -5   7   1      308.59      302.73      4.40 o 
  -4   7   1      990.06      994.80     10.20 o 
  -3   7   1      812.75      857.06      7.31 o 
  -2   7   1      253.37      265.00      2.40 o 
  -1   7   1      478.76      481.06      4.18 o 
   0   7   1      312.28      339.57      3.06 o 
   1   7   1      456.82      463.02      3.97 o 
   2   7   1      265.72      273.19      2.83 o 
   3   7   1      806.46      854.70      7.85 o 
   4   7   1     1004.70     1007.61      8.42 o 
   5   7   1      308.71      300.43      4.12 o 
   6   7   1      635.26      633.95      7.31 o 
   7   7   1      705.00      707.29     11.77 o 
   8   7   1       95.66       95.01      2.85 o 
   9   7   1      118.66      117.89      4.81 o 
  -8   8   1       35.76       37.04      1.85 o 
  -7   8   1       93.67       96.23      3.51 o 
  -6   8   1       14.61       15.95      1.23 o 
  -5   8   1      300.81      291.03      6.94 o 
  -4   8   1       55.52       56.00      1.49 o 
  -3   8   1      226.53      227.07      2.93 o 
  -2   8   1      601.40      607.05      5.08 o 
  -1   8   1      709.06      703.31      5.61 o 
   0   8   1      224.94      210.09      2.35 o 
   1   8   1      700.62      703.08      5.66 o 
   2   8   1      619.89      633.81      5.49 o 
   3   8   1      215.76      219.46      3.20 o 
   4   8   1       57.08       57.07      1.74 o 
   5   8   1      301.36      292.57      4.70 o 
   6   8   1       14.01       17.49      1.54 o 
   7   8   1       96.81       95.23      2.77 o 
   8   8   1       34.39       36.28      1.73 o 
  -8   9   1       67.54       70.38      2.65 o 
  -7   9   1       33.56       31.13      1.83 o 
  -6   9   1       92.28       97.48      2.80 o 
  -5   9   1       97.54       93.23      2.35 o 
  -4   9   1       58.50       57.00      1.77 o 
  -3   9   1       44.60       49.03      1.26 o 
  -2   9   1      566.32      563.63      5.72 o 
  -1   9   1       75.70       73.74      1.20 o 
   0   9   1      231.35      207.16      2.29 o 
   1   9   1       76.99       76.38      1.25 o 
   2   9   1      564.63      574.07      5.23 o 
   3   9   1       44.34       50.06      1.43 o 
   4   9   1       56.82       58.08      1.74 o 
   5   9   1      103.53       95.78      2.82 o 
   6   9   1       93.87       96.56      2.36 o 
   7   9   1       36.29       31.86      1.40 o 
   8   9   1       67.98       67.98      1.89 o 
  -8  10   1       39.03       39.74      2.19 o 
  -7  10   1       41.69       42.30      2.82 o 
  -6  10   1       51.27       53.26      2.03 o 
  -5  10   1       14.04       16.81      1.19 o 
  -4  10   1       81.03       78.74      2.17 o 
  -3  10   1      221.88      234.07      3.57 o 
  -2  10   1       14.52       13.50      0.77 o 
  -1  10   1      325.33      300.20      3.34 o 
   0  10   1      202.39      221.30      2.48 o 
   1  10   1      327.14      299.92      3.07 o 
   2  10   1       12.44       13.87      1.61 o 
   3  10   1      229.97      239.49      3.15 o 
   4  10   1       77.89       79.59      1.84 o 
   5  10   1       15.02       16.49      1.30 o 
   6  10   1       50.08       51.59      1.78 o 
   7  10   1       42.13       43.84      1.88 o 
   8  10   1       39.67       41.25      2.20 o 
  -7  11   1       64.50       65.87      2.37 o 
  -6  11   1      207.75      205.14      7.50 o 
  -5  11   1       59.61       58.04      2.10 o 
  -4  11   1      323.36      332.41      6.11 o 
  -3  11   1      181.51      178.77      4.01 o 
  -2  11   1      309.28      302.23      4.78 o 
  -1  11   1      437.56      441.70      5.45 o 
   0  11   1      302.26      291.32      3.09 o 
   1  11   1      440.26      442.60      4.86 o 
   2  11   1      318.48      313.74      3.81 o 
   3  11   1      176.69      178.96      2.71 o 
   4  11   1      324.80      329.40      5.04 o 
   5  11   1       57.05       57.14      2.19 o 
   6  11   1      207.30      202.89      3.93 o 
   7  11   1       64.45       59.10      2.59 o 
  -7  12   1       67.87       70.11      4.36 o 
  -6  12   1        8.92        7.88      1.07 o 
  -5  12   1       30.54       28.41      1.59 o 
  -4  12   1       26.09       23.28      1.47 o 
  -3  12   1      645.90      627.80      9.71 o 
  -2  12   1       32.27       35.28      2.33 o 
  -1  12   1      248.82      243.63      4.11 o 
   0  12   1      586.68      572.67      6.04 o 
   1  12   1      247.77      240.90      3.29 o 
   2  12   1       28.45       31.08      1.16 o 
   3  12   1      649.38      645.34      7.36 o 
   4  12   1       27.52       22.25      1.86 o 
   5  12   1       33.87       30.86      1.90 o 
   6  12   1        8.64        7.18      0.90 o 
   7  12   1       67.96       74.97      2.62 o 
  -6  13   1       33.32       36.29      2.24 o 
  -5  13   1       22.13       21.86      2.04 o 
  -4  13   1       76.30       81.15      2.44 o 
  -3  13   1        9.03        6.80      1.02 o 
  -2  13   1      132.17      123.48      2.90 o 
  -1  13   1      361.73      361.98      5.48 o 
   0  13   1      121.73      128.84      2.92 o 
   1  13   1      358.01      353.61      6.75 o 
   2  13   1      130.02      120.01      2.86 o 
   3  13   1       10.25        8.59      0.95 o 
   4  13   1       78.35       83.49      2.83 o 
   5  13   1       22.98       20.44      1.65 o 
   6  13   1       33.80       37.96      2.43 o 
  -6  14   1        2.28        1.78      0.85 o 
  -5  14   1       39.09       40.23      2.02 o 
  -4  14   1       53.90       54.25      3.23 o 
  -3  14   1       44.75       47.68      2.05 o 
  -2  14   1       77.67       77.09      2.76 o 
  -1  14   1      162.84      160.69      4.60 o 
   0  14   1      118.15      111.70      4.31 o 
   1  14   1      165.40      166.95      3.52 o 
   2  14   1       82.59       86.46      2.48 o 
   3  14   1       43.33       52.11      2.28 o 
   4  14   1       53.97       44.95      3.63 o 
   5  14   1       37.89       36.98      2.18 o 
   6  14   1        1.65        1.75      0.89 o 
  -5  15   1        9.26       11.48      1.62 o 
  -4  15   1       39.46       38.94      2.98 o 
  -3  15   1       47.16       51.23      3.48 o 
  -2  15   1      121.98      120.35      3.60 o 
  -1  15   1       64.70       74.15      5.03 o 
   0  15   1      353.69      379.73     10.68 o 
   1  15   1       67.41       70.77      2.30 o 
   2  15   1      124.33      126.75      3.14 o 
   3  15   1       48.23       48.96      2.36 o 
   4  15   1       38.11       37.04      2.24 o 
   5  15   1        8.78        9.08      1.50 o 
  -4  16   1       55.03       54.08      3.04 o 
  -3  16   1       36.87       40.67      2.38 o 
  -2  16   1       55.08       54.25      2.48 o 
  -1  16   1      110.66      118.83      6.51 o 
   0  16   1        0.49        0.87      0.89 o 
   1  16   1      107.27      113.12      3.60 o 
   2  16   1       55.66       55.37      4.58 o 
   3  16   1       35.59       39.59      2.38 o 
   4  16   1       57.51       54.75      3.08 o 
  -3  17   1       60.06       64.78      3.38 o 
  -2  17   1       18.89       18.47      3.21 o 
  -1  17   1        5.48        5.64      2.17 o 
   0  17   1       95.83       92.98      4.04 o 
   1  17   1        5.28        6.62      1.21 o 
   2  17   1       19.21       19.29      2.47 o 
   3  17   1       61.14       66.49      3.47 o 
   0   0   2     2131.26     2025.92     18.93 o 
   1   0   2     2456.18     2518.81     15.83 o 
   2   0   2      138.15      142.81      1.50 o 
   3   0   2     2193.44     2116.01     16.14 o 
   4   0   2      199.49      176.17      2.59 o 
   5   0   2        7.69       13.23      0.73 o 
   6   0   2       47.70       47.71      1.34 o 
   7   0   2       17.29       13.94      0.85 o 
   8   0   2       70.16       64.00      3.76 o 
   9   0   2        2.88        1.20      0.70 o 
  -9   1   2      245.66      255.65      8.77 o 
  -8   1   2       95.94      101.92      2.40 o 
  -7   1   2      179.97      203.78      4.36 o 
  -6   1   2       55.31       62.77      1.46 o 
  -5   1   2       88.20      101.17      1.70 o 
  -4   1   2       60.12       56.62      1.09 o 
  -3   1   2       42.37       50.11      0.94 o 
  -2   1   2      165.06      174.18      1.87 o 
  -1   1   2     1221.95     1139.91      6.87 o 
   0   1   2     1120.65     1078.81      6.53 o 
   1   1   2     1215.60     1134.50      7.45 o 
   2   1   2      174.22      185.70      2.00 o 
   3   1   2       43.58       50.01      0.93 o 
   4   1   2       60.20       56.14      1.14 o 
   5   1   2       87.38       98.22      1.62 o 
   6   1   2       56.43       65.40      1.38 o 
   7   1   2      180.55      200.99      3.08 o 
   8   1   2       93.41      100.94      2.24 o 
   9   1   2      245.81      257.87      5.12 o 
  -9   2   2        4.44        6.21      0.89 o 
  -8   2   2       50.84       42.25      1.55 o 
  -7   2   2       94.09       87.33      1.97 o 
  -6   2   2      499.60      490.98      5.75 o 
  -5   2   2      329.36      318.71      3.42 o 
  -4   2   2      779.03      754.16      6.58 o 
  -3   2   2      139.62      131.79      1.83 o 
  -2   2   2      710.73      647.47      5.57 o 
  -1   2   2      194.62      176.51      1.48 o 
   0   2   2      288.58      278.18      2.06 o 
   1   2   2      195.09      177.40      1.67 o 
   2   2   2      721.14      654.38      4.78 o 
   3   2   2      131.81      122.91      1.58 o 
   4   2   2      790.14      769.16      7.28 o 
   5   2   2      326.14      320.33      3.84 o 
   6   2   2      496.05      490.28      4.93 o 
   7   2   2       96.08       89.04      2.26 o 
   8   2   2       50.49       39.93      1.84 o 
   9   2   2        4.20        6.66      1.47 o 
  -9   3   2       19.02       20.37      1.31 o 
  -8   3   2        9.90       10.82      0.93 o 
  -7   3   2       24.58       26.36      1.93 o 
  -6   3   2       12.92       16.97      1.19 o 
  -5   3   2       87.66       86.44      1.52 o 
  -4   3   2      483.89      513.69      4.84 o 
  -3   3   2      495.31      516.40      4.71 o 
  -2   3   2      238.19      306.80      2.87 o 
  -1   3   2      268.47      280.20      2.44 o 
   0   3   2        0.43        2.90      0.30 o 
   1   3   2      270.09      283.13      2.33 o 
   2   3   2      251.98      313.00      2.48 o 
   3   3   2      497.13      509.43      4.37 o 
   4   3   2      483.79      519.25      5.01 o 
   5   3   2       87.55       86.02      1.60 o 
   6   3   2       12.97       19.09      1.00 o 
   7   3   2       24.34       23.16      1.18 o 
   8   3   2        7.28        9.40      1.27 o 
   9   3   2       19.25       17.95      2.02 o 
  -9   4   2       18.70       16.48      1.19 o 
  -8   4   2       27.41       26.49      1.35 o 
  -7   4   2       80.52       81.01      2.62 o 
  -6   4   2      438.72      434.49      4.82 o 
  -5   4   2      310.78      295.26      3.58 o 
  -4   4   2     1560.57     1552.02     13.34 o 
  -3   4   2      494.56      483.01      4.45 o 
  -2   4   2     1183.26     1237.90     10.72 o 
  -1   4   2      644.58      632.81      5.04 o 
   0   4   2       46.93       52.70      0.81 o 
   1   4   2      642.81      631.72      4.46 o 
   2   4   2     1195.88     1250.50      9.35 o 
   3   4   2      493.81      487.93      4.07 o 
   4   4   2     1568.88     1547.62     10.95 o 
   5   4   2      314.65      298.32      3.49 o 
   6   4   2      429.10      414.50      4.62 o 
   7   4   2       82.96       85.62      1.91 o 
   8   4   2       26.28       26.86      1.89 o 
   9   4   2       18.50       14.36      1.56 o 
  -9   5   2      254.89      264.34      4.75 o 
  -8   5   2      168.83      173.60      3.39 o 
  -7   5   2      668.51      660.75      9.38 o 
  -6   5   2      208.01      212.94      3.29 o 
  -5   5   2       19.30       21.61      0.95 o 
  -4   5   2      262.66      264.99      3.26 o 
  -3   5   2     1064.63     1075.17      8.77 o 
  -2   5   2       31.70       31.79      0.90 o 
  -1   5   2      159.64      140.74      1.38 o 
   0   5   2        1.15        2.43      0.28 o 
   1   5   2      162.86      140.83      1.41 o 
   2   5   2       29.85       28.82      0.93 o 
   3   5   2     1062.23     1070.46      9.09 o 
   4   5   2      261.91      258.30      2.91 o 
   5   5   2       18.50       20.36      0.98 o 
   6   5   2      209.03      210.53      2.95 o 
   7   5   2      667.30      666.64      7.16 o 
   8   5   2      167.31      166.01      4.12 o 
   9   5   2      254.97      265.96      5.67 o 
  -9   6   2       15.61       17.19      1.42 o 
  -8   6   2        1.26        0.35      0.50 o 
  -7   6   2       20.27       21.43      1.30 o 
  -6   6   2       55.35       52.56      1.55 o 
  -5   6   2      393.19      383.69      4.85 o 
  -4   6   2       50.68       52.11      1.66 o 
  -3   6   2       96.56       81.30      1.58 o 
  -2   6   2       22.74       17.65      0.72 o 
  -1   6   2      163.62      176.02      1.75 o 
   0   6   2      164.42      176.34      1.77 o 
   1   6   2      161.65      178.96      2.27 o 
   2   6   2       23.01       18.91      0.68 o 
   3   6   2       98.62       80.13      1.39 o 
   4   6   2       51.45       52.52      1.22 o 
   5   6   2      395.36      382.15      4.68 o 
   6   6   2       55.00       50.34      1.47 o 
   7   6   2       21.27       20.80      1.25 o 
   8   6   2        1.35        0.68      0.50 o 
   9   6   2       15.49       12.87      1.38 o 
  -8   7   2        3.67        2.04      0.83 o 
  -7   7   2      121.83      124.62      2.80 o 
  -6   7   2       21.82       26.83      1.27 o 
  -5   7   2      151.68      151.93      2.73 o 
  -4   7   2       13.35       15.04      1.05 o 
  -3   7   2      284.76      284.69      3.50 o 
  -2   7   2      446.80      456.10      4.65 o 
  -1   7   2      204.74      220.08      2.88 o 
   0   7   2       68.87       60.73      1.22 o 
   1   7   2      222.29      240.37      2.92 o 
   2   7   2      436.49      444.71      4.43 o 
   3   7   2      296.40      291.14      3.33 o 
   4   7   2       12.86       14.85      0.81 o 
   5   7   2      150.34      153.55      2.64 o 
   6   7   2       21.52       26.74      1.31 o 
   7   7   2      122.60      123.96      3.19 o 
   8   7   2        3.73        3.30      0.66 o 
  -8   8   2        6.04        4.62      1.04 o 
  -7   8   2       21.24       24.20      1.71 o 
  -6   8   2      565.96      539.01      7.29 o 
  -5   8   2      317.04      306.57      4.83 o 
  -4   8   2     1009.35     1017.32     11.72 o 
  -3   8   2      230.62      225.97      3.99 o 
  -2   8   2       49.07       51.36      1.24 o 
  -1   8   2      128.39      140.74      2.14 o 
   0   8   2        0.12        0.35      0.27 o 
   1   8   2      131.70      145.14      1.88 o 
   2   8   2       47.03       51.32      1.19 o 
   3   8   2      234.53      237.16      2.95 o 
   4   8   2     1010.34     1026.74     11.68 o 
   5   8   2      312.73      306.69      4.52 o 
   6   8   2      568.87      534.82      6.18 o 
   7   8   2       19.80       21.97      1.36 o 
   8   8   2        6.21        5.36      0.90 o 
  -8   9   2      136.86      142.03      4.24 o 
  -7   9   2        1.97        0.84      0.78 o 
  -6   9   2      112.09      106.80      3.06 o 
  -5   9   2       30.10       28.36      1.44 o 
  -4   9   2       14.86       14.28      1.08 o 
  -3   9   2        9.23        5.32      0.73 o 
  -2   9   2      139.85      128.78      2.44 o 
  -1   9   2       18.50       20.24      0.90 o 
   0   9   2        9.95       11.51      0.76 o 
   1   9   2       19.10       19.85      0.91 o 
   2   9   2      131.43      131.02      2.24 o 
   3   9   2        8.75        6.99      0.60 o 
   4   9   2       14.82       15.09      1.06 o 
   5   9   2       29.98       27.48      1.49 o 
   6   9   2      111.42      111.80      2.64 o 
   7   9   2        1.83        1.73      1.03 o 
   8   9   2      136.87      140.05      5.26 o 
  -7  10   2       23.57       26.57      2.10 o 
  -6  10   2       70.05       63.42      2.77 o 
  -5  10   2       34.88       33.21      2.93 o 
  -4  10   2      422.72      409.86      6.04 o 
  -3  10   2      120.95      125.03      3.04 o 
  -2  10   2      513.19      522.34      7.27 o 
  -1  10   2      139.06      135.36      2.85 o 
   0  10   2       80.08       73.25      1.49 o 
   1  10   2      139.51      137.68      2.32 o 
   2  10   2      516.44      526.71      5.76 o 
   3  10   2      120.41      118.19      2.53 o 
   4  10   2      423.02      412.60      6.42 o 
   5  10   2       36.01       36.37      1.82 o 
   6  10   2       70.36       68.68      2.42 o 
   7  10   2       24.48       23.88      1.96 o 
  -7  11   2       29.33       31.81      2.04 o 
  -6  11   2       56.09       55.41      2.25 o 
  -5  11   2        9.65       10.88      1.06 o 
  -4  11   2       61.37       60.11      3.42 o 
  -3  11   2       24.34       26.26      1.53 o 
  -2  11   2       14.75       14.93      2.01 o 
  -1  11   2      370.89      357.98      7.58 o 
   0  11   2      274.74      267.56      3.30 o 
   1  11   2      369.61      365.32      4.92 o 
   2  11   2       15.33       16.42      0.95 o 
   3  11   2       24.46       24.58      1.34 o 
   4  11   2       61.64       65.79      1.76 o 
   5  11   2        9.74        8.88      1.26 o 
   6  11   2       54.72       53.57      2.22 o 
   7  11   2       29.15       32.77      4.16 o 
  -6  12   2        6.15        7.56      1.29 o 
  -5  12   2       45.10       49.75      2.17 o 
  -4  12   2       75.92       80.53      2.39 o 
  -3  12   2       70.64       77.79      2.25 o 
  -2  12   2      112.76      111.23      2.74 o 
  -1  12   2       24.59       24.61      1.71 o 
   0  12   2       33.54       37.32      1.37 o 
   1  12   2       23.98       23.00      1.28 o 
   2  12   2      111.05      109.92      2.47 o 
   3  12   2       68.01       78.36      2.00 o 
   4  12   2       74.57       74.42      2.10 o 
   5  12   2       47.24       44.72      2.30 o 
   6  12   2        6.64        6.77      1.00 o 
  -6  13   2        0.25        0.39      0.87 o 
  -5  13   2       13.93       13.96      1.55 o 
  -4  13   2       12.70       14.89      1.44 o 
  -3  13   2        1.57        0.54      0.76 o 
  -2  13   2        9.30        9.98      1.56 o 
  -1  13   2      238.20      227.55      6.23 o 
   0  13   2      155.67      151.39      3.33 o 
   1  13   2      236.73      226.17      3.44 o 
   2  13   2        9.65        9.82      0.91 o 
   3  13   2        1.21        1.57      0.55 o 
   4  13   2       12.93       14.20      1.13 o 
   5  13   2       13.75       11.30      1.23 o 
   6  13   2        0.24       -0.15      1.30 o 
  -5  14   2       43.83       45.09      3.50 o 
  -4  14   2      271.98      257.72      6.82 o 
  -3  14   2       68.15       67.51      2.63 o 
  -2  14   2      553.32      543.39     15.67 o 
  -1  14   2      146.04      147.94      4.96 o 
   0  14   2       18.09       20.33      1.68 o 
   1  14   2      149.14      151.20      3.77 o 
   2  14   2      554.93      551.76      9.93 o 
   3  14   2       69.70       68.25      2.11 o 
   4  14   2      274.19      270.26      5.15 o 
   5  14   2       42.24       44.59      2.65 o 
  -4  15   2        3.24        2.51      0.85 o 
  -3  15   2        2.33        1.67      1.01 o 
  -2  15   2       23.86       24.07      1.91 o 
  -1  15   2       47.84       44.22      4.08 o 
   0  15   2       54.22       50.93      6.40 o 
   1  15   2       47.43       46.82      1.98 o 
   2  15   2       24.70       24.34      1.50 o 
   3  15   2        2.56        2.29      0.66 o 
   4  15   2        3.27        3.06      0.94 o 
  -3  16   2        8.50        3.69      1.86 o 
  -2  16   2       34.19       43.61      4.94 o 
  -1  16   2        4.57        1.82      1.65 o 
   0  16   2       24.95       22.51      2.44 o 
   1  16   2        4.35        2.05      0.84 o 
   2  16   2       33.51       36.25      2.50 o 
   3  16   2        8.51        7.36      1.09 o 
  -1  17   2      155.41      161.62      8.07 o 
   0  17   2       18.59       16.21      3.12 o 
   1  17   2      154.98      152.07      5.37 o 
   0   0   3       95.66       57.38      1.32 o 
   1   0   3       57.53       47.53      0.86 o 
   2   0   3       20.45       12.45      0.55 o 
   3   0   3     1115.95     1097.93      9.64 o 
   4   0   3       31.16       34.93      1.09 o 
   5   0   3     1427.32     1490.13     13.27 o 
   6   0   3       99.22       93.24      1.95 o 
   7   0   3      189.83      174.87      4.40 o 
   8   0   3       14.15       13.03      1.28 o 
   9   0   3       57.51       69.71      2.64 o 
  -9   1   3       19.71       17.29      1.54 o 
  -8   1   3       34.85       29.46      2.80 o 
  -7   1   3       36.39       37.79      1.57 o 
  -6   1   3      127.11      122.83      2.26 o 
  -5   1   3       92.20       80.19      1.75 o 
  -4   1   3      322.87      341.25      3.68 o 
  -3   1   3      171.85      163.80      2.18 o 
  -2   1   3     1210.55     1217.47      9.98 o 
  -1   1   3      455.29      472.01      4.18 o 
   0   1   3       28.22       24.45      0.63 o 
   1   1   3      435.69      458.58      3.62 o 
   2   1   3     1226.45     1230.39      8.30 o 
   3   1   3      165.00      158.92      1.85 o 
   4   1   3      328.53      341.79      4.11 o 
   5   1   3       91.06       82.14      1.58 o 
   6   1   3      125.39      117.42      2.51 o 
   7   1   3       36.30       36.93      1.95 o 
   8   1   3       33.45       29.35      1.83 o 
   9   1   3       21.16       20.69      3.03 o 
  -8   2   3       21.31       22.33      1.62 o 
  -7   2   3       68.60       70.78      1.88 o 
  -6   2   3       52.46       52.69      1.48 o 
  -5   2   3       55.13       51.41      1.41 o 
  -4   2   3        8.36        8.15      0.66 o 
  -3   2   3       61.55       59.20      1.25 o 
  -2   2   3      330.00      333.78      3.54 o 
  -1   2   3     1551.33     1535.05     10.87 o 
   0   2   3     1099.76     1121.41      7.67 o 
   1   2   3     1557.41     1552.05     10.20 o 
   2   2   3      335.99      347.41      3.09 o 
   3   2   3       60.63       62.51      1.27 o 
   4   2   3        6.88        7.60      0.65 o 
   5   2   3       53.29       50.20      1.32 o 
   6   2   3       56.96       54.68      1.84 o 
   7   2   3       65.81       61.86      2.05 o 
   8   2   3       21.71       21.50      1.68 o 
  -8   3   3      203.51      204.57      3.92 o 
  -7   3   3      123.71      119.02      4.38 o 
  -6   3   3       56.98       54.32      1.63 o 
  -5   3   3      352.54      352.35      3.96 o 
  -4   3   3       67.05       72.87      1.63 o 
  -3   3   3      767.22      753.72      6.74 o 
  -2   3   3       94.34       99.79      1.63 o 
  -1   3   3       76.89       75.00      1.22 o 
   0   3   3        0.51        1.26      0.28 o 
   1   3   3       72.63       71.15      1.12 o 
   2   3   3       94.92      101.54      1.70 o 
   3   3   3      770.25      747.27      6.87 o 
   4   3   3       66.22       71.93      1.53 o 
   5   3   3      349.78      347.02      4.07 o 
   6   3   3       56.77       54.17      1.54 o 
   7   3   3      122.83      112.46      2.58 o 
   8   3   3      202.41      197.78      3.36 o 
  -8   4   3        2.60        3.52      0.75 o 
  -7   4   3       66.52       68.32      2.08 o 
  -6   4   3      133.42      140.30      2.71 o 
  -5   4   3       40.04       43.58      1.22 o 
  -4   4   3      322.51      311.02      3.59 o 
  -3   4   3      283.89      288.43      3.32 o 
  -2   4   3       66.55       57.90      1.23 o 
  -1   4   3      211.94      182.39      2.16 o 
   0   4   3       28.35       26.24      0.78 o 
   1   4   3      221.24      190.20      2.04 o 
   2   4   3       63.39       56.97      1.08 o 
   3   4   3      283.62      286.63      3.39 o 
   4   4   3      326.01      314.49      4.18 o 
   5   4   3       37.38       40.03      1.23 o 
   6   4   3      133.82      143.45      2.61 o 
   7   4   3       65.07       66.76      2.25 o 
   8   4   3        2.21        1.91      0.55 o 
  -8   5   3       11.45       10.22      1.06 o 
  -7   5   3        8.08        6.34      0.85 o 
  -6   5   3      117.40      113.17      2.87 o 
  -5   5   3      296.74      299.92      3.64 o 
  -4   5   3      328.58      308.35      3.61 o 
  -3   5   3      148.63      158.92      2.70 o 
  -2   5   3       53.67       50.00      1.41 o 
  -1   5   3      163.26      158.42      2.15 o 
   0   5   3        3.67        2.50      0.33 o 
   1   5   3      164.89      157.16      2.00 o 
   2   5   3       50.00       45.40      1.17 o 
   3   5   3      158.33      165.16      2.41 o 
   4   5   3      324.78      305.70      3.71 o 
   5   5   3      300.21      297.43      3.77 o 
   6   5   3      116.82      107.93      2.09 o 
   7   5   3        6.73        6.23      0.77 o 
   8   5   3       11.60        8.60      1.20 o 
  -8   6   3       67.20       70.24      2.28 o 
  -7   6   3       51.14       46.64      2.58 o 
  -6   6   3       70.10       72.04      1.94 o 
  -5   6   3      329.81      316.31      3.85 o 
  -4   6   3       30.11       36.33      1.27 o 
  -3   6   3      575.71      586.07      5.71 o 
  -2   6   3      425.18      437.56      4.52 o 
  -1   6   3      157.25      157.13      2.01 o 
   0   6   3        0.12       -0.04      0.24 o 
   1   6   3      157.59      155.12      2.20 o 
   2   6   3      426.70      443.13      4.60 o 
   3   6   3      576.34      584.61      5.83 o 
   4   6   3       30.38       35.25      1.16 o 
   5   6   3      329.23      316.20      4.92 o 
   6   6   3       68.88       70.35      1.70 o 
   7   6   3       50.49       46.84      1.45 o 
   8   6   3       66.09       70.28      2.74 o 
  -8   7   3       10.85       11.70      1.90 o 
  -7   7   3       31.45       26.10      1.50 o 
  -6   7   3      336.00      323.91      4.66 o 
  -5   7   3      279.75      252.73      4.70 o 
  -4   7   3      858.71      836.66      8.34 o 
  -3   7   3       51.26       44.39      1.33 o 
  -2   7   3       56.69       62.13      1.50 o 
  -1   7   3       78.55       75.71      1.37 o 
   0   7   3       92.27       98.36      1.70 o 
   1   7   3       74.81       72.80      1.32 o 
   2   7   3       59.09       65.80      1.43 o 
   3   7   3       49.17       41.56      1.12 o 
   4   7   3      850.71      838.95      7.95 o 
   5   7   3      283.69      255.35      3.49 o 
   6   7   3      330.82      305.61      4.82 o 
   7   7   3       31.73       25.85      1.38 o 
   8   7   3       11.55       11.63      1.62 o 
  -7   8   3       54.84       58.79      2.10 o 
  -6   8   3       55.23       42.97      1.95 o 
  -5   8   3        6.07        7.14      0.89 o 
  -4   8   3       79.94       87.25      1.94 o 
  -3   8   3      210.21      208.18      3.10 o 
  -2   8   3      153.15      151.73      2.50 o 
  -1   8   3      139.94      132.02      2.04 o 
   0   8   3      133.03      142.65      2.38 o 
   1   8   3      136.64      132.00      2.47 o 
   2   8   3      153.65      153.44      2.33 o 
   3   8   3      212.87      209.90      3.20 o 
   4   8   3       75.33       82.51      2.43 o 
   5   8   3        6.07        5.38      0.71 o 
   6   8   3       59.40       45.33      1.60 o 
   7   8   3       54.56       56.55      1.98 o 
  -7   9   3       13.05       13.25      1.63 o 
  -6   9   3       96.22       92.87      3.15 o 
  -5   9   3       47.92       47.06      2.03 o 
  -4   9   3       70.21       63.58      1.80 o 
  -3   9   3      215.23      205.98      3.15 o 
  -2   9   3      227.51      238.95      3.37 o 
  -1   9   3       43.79       39.79      1.59 o 
   0   9   3      629.35      645.73     10.51 o 
   1   9   3       41.16       40.26      1.43 o 
   2   9   3      228.77      233.92      3.85 o 
   3   9   3      208.42      204.04      3.64 o 
   4   9   3       71.62       62.94      1.76 o 
   5   9   3       48.32       50.58      1.81 o 
   6   9   3       96.68       94.50      2.52 o 
   7   9   3       14.10       14.29      1.60 o 
  -7  10   3       40.66       35.72      2.39 o 
  -6  10   3       73.51       68.60      3.08 o 
  -5  10   3      108.95      104.84      4.42 o 
  -4  10   3      137.91      147.25      3.27 o 
  -3  10   3       41.07       42.47      2.98 o 
  -2  10   3       85.66       82.68      2.14 o 
  -1  10   3      195.56      209.54      3.91 o 
   0  10   3        0.03       -0.52      0.40 o 
   1  10   3      188.88      193.97      3.43 o 
   2  10   3       82.30       82.72      2.17 o 
   3  10   3       40.17       40.16      1.78 o 
   4  10   3      139.94      144.83      2.83 o 
   5  10   3      107.12      100.57      2.68 o 
   6  10   3       74.43       69.37      2.57 o 
   7  10   3       38.67       28.37      2.64 o 
  -6  11   3       79.22       71.45      3.43 o 
  -5  11   3       90.54       74.49      2.73 o 
  -4  11   3      212.01      187.29      4.47 o 
  -3  11   3       68.84       66.19      2.17 o 
  -2  11   3      239.97      241.02      4.42 o 
  -1  11   3       90.92       91.24      4.85 o 
   0  11   3        7.61        6.76      0.87 o 
   1  11   3       96.92      100.79      2.39 o 
   2  11   3      234.76      241.43      4.60 o 
   3  11   3       70.03       70.64      2.09 o 
   4  11   3      210.37      196.22      4.24 o 
   5  11   3       87.91       74.10      2.92 o 
   6  11   3       80.91       71.36      3.86 o 
  -6  12   3        3.80        3.85      2.60 o 
  -5  12   3       54.40       60.54      3.04 o 
  -4  12   3       31.79       28.82      2.03 o 
  -3  12   3      216.91      213.63      7.87 o 
  -2  12   3       93.29       98.53      2.74 o 
  -1  12   3       90.32       89.27      3.07 o 
   0  12   3      373.00      393.11      6.21 o 
   1  12   3       92.21       92.15      2.66 o 
   2  12   3       94.95       97.63      2.69 o 
   3  12   3      216.75      210.45      4.45 o 
   4  12   3       31.10       23.70      1.74 o 
   5  12   3       53.28       60.55      2.79 o 
   6  12   3        4.25        5.38      2.08 o 
  -5  13   3        2.54        2.64      1.08 o 
  -4  13   3       68.81       72.65      2.81 o 
  -3  13   3        8.39        7.63      1.14 o 
  -2  13   3      199.40      196.08      4.73 o 
  -1  13   3       34.42       36.73      2.32 o 
   0  13   3       13.19       13.47      1.68 o 
   1  13   3       33.07       38.40      2.76 o 
   2  13   3      197.84      205.50      3.78 o 
   3  13   3        9.10        9.92      0.99 o 
   4  13   3       66.85       69.61      2.60 o 
   5  13   3        2.38        1.65      1.04 o 
  -4  14   3       17.31       23.23      1.91 o 
  -3  14   3       25.93       24.66      1.96 o 
  -2  14   3       22.31       34.59      4.25 o 
  -1  14   3       19.16       18.86      1.80 o 
   0  14   3      158.48      159.99      4.85 o 
   1  14   3       19.38       18.49      2.42 o 
   2  14   3       20.72       23.51      1.48 o 
   3  14   3       25.07       24.94      1.54 o 
   4  14   3       17.00       23.23      1.92 o 
  -3  15   3       89.42       84.61      4.08 o 
  -2  15   3       36.70       38.88      2.58 o 
  -1  15   3       46.93       48.41      3.26 o 
   0  15   3      139.46      133.12      5.18 o 
   1  15   3       45.02       42.28      3.39 o 
   2  15   3       35.98       34.90      4.29 o 
   3  15   3       89.94       88.37      2.81 o 
  -1  16   3       79.12       75.10      5.55 o 
   0  16   3       19.68       17.51      3.29 o 
   1  16   3       79.63       86.20      5.81 o 
   0   0   4     1942.54     2021.28     21.61 o 
   1   0   4      307.50      315.64      3.39 o 
   2   0   4      930.90      908.08      7.54 o 
   3   0   4      168.89      183.93      2.60 o 
   4   0   4       13.63       12.11      0.79 o 
   5   0   4      297.01      294.07      4.97 o 
   6   0   4        2.10        1.02      0.60 o 
   7   0   4       37.58       31.83      1.87 o 
   8   0   4       62.57       61.33      2.55 o 
  -8   1   4        1.36        0.56      0.71 o 
  -7   1   4       15.88       14.41      2.29 o 
  -6   1   4       78.78       84.25      3.79 o 
  -5   1   4       84.58       87.12      2.62 o 
  -4   1   4      231.76      246.96      3.48 o 
  -3   1   4       31.80       37.04      1.28 o 
  -2   1   4      189.34      200.98      2.54 o 
  -1   1   4      172.12      180.85      2.36 o 
   0   1   4        2.90        3.02      0.45 o 
   1   1   4      172.64      181.99      2.33 o 
   2   1   4      192.48      207.71      2.54 o 
   3   1   4       34.94       38.39      1.32 o 
   4   1   4      225.27      236.68      3.50 o 
   5   1   4       83.50       85.39      3.46 o 
   6   1   4       81.55       90.40      2.58 o 
   7   1   4       14.75       12.47      1.22 o 
   8   1   4        1.39        1.71      0.80 o 
  -8   2   4       24.46       22.23      1.84 o 
  -7   2   4       65.63       61.37      2.22 o 
  -6   2   4       66.51       68.75      2.25 o 
  -5   2   4       63.00       63.98      1.84 o 
  -4   2   4      198.42      195.74      4.37 o 
  -3   2   4      168.79      174.70      2.37 o 
  -2   2   4       62.85       61.23      1.36 o 
  -1   2   4      260.62      249.85      2.89 o 
   0   2   4      141.85      128.14      1.91 o 
   1   2   4      258.77      248.15      3.06 o 
   2   2   4       61.80       60.40      1.27 o 
   3   2   4      169.31      175.71      2.85 o 
   4   2   4      201.79      194.12      3.10 o 
   5   2   4       64.41       65.02      2.24 o 
   6   2   4       63.66       61.09      2.14 o 
   7   2   4       64.60       61.01      2.25 o 
   8   2   4       24.73       20.38      1.78 o 
  -7   3   4       90.24       94.52      2.85 o 
  -6   3   4        9.46        8.70      0.91 o 
  -5   3   4      341.08      351.15      6.45 o 
  -4   3   4      104.21       98.77      1.92 o 
  -3   3   4     1447.17     1470.93     12.32 o 
  -2   3   4       41.88       35.82      1.04 o 
  -1   3   4      224.32      232.04      3.00 o 
   0   3   4       20.44       23.59      0.88 o 
   1   3   4      223.04      239.30      2.96 o 
   2   3   4       42.92       36.56      1.24 o 
   3   3   4     1449.95     1473.40     15.49 o 
   4   3   4      105.05       99.49      2.15 o 
   5   3   4      340.16      359.49      5.12 o 
   6   3   4        9.84        9.11      1.06 o 
   7   3   4       89.83       88.75      2.69 o 
  -7   4   4       21.15       18.88      1.33 o 
  -6   4   4       29.64       29.32      1.51 o 
  -5   4   4       18.67       18.22      1.18 o 
  -4   4   4       75.78       82.88      1.88 o 
  -3   4   4      190.81      187.82      2.73 o 
  -2   4   4       25.29       27.45      1.53 o 
  -1   4   4      371.12      362.49      4.46 o 
   0   4   4      252.73      257.22      3.19 o 
   1   4   4      379.13      370.97      4.50 o 
   2   4   4       27.77       29.42      1.77 o 
   3   4   4      186.74      186.92      3.05 o 
   4   4   4       75.75       79.18      2.39 o 
   5   4   4       19.73       18.88      1.23 o 
   6   4   4       28.63       26.44      1.66 o 
   7   4   4       22.40       21.22      1.57 o 
  -7   5   4        5.40        6.29      0.86 o 
  -6   5   4       84.81       85.43      2.27 o 
  -5   5   4      193.68      202.37      3.56 o 
  -4   5   4       65.78       73.67      1.79 o 
  -3   5   4       15.53       19.15      1.05 o 
  -2   5   4       60.18       66.94      1.53 o 
  -1   5   4       27.78       30.20      1.01 o 
   0   5   4        0.06        0.67      0.47 o 
   1   5   4       28.11       32.94      1.22 o 
   2   5   4       54.25       59.98      1.82 o 
   3   5   4       17.24       21.49      1.20 o 
   4   5   4       67.00       71.08      1.73 o 
   5   5   4      191.31      203.60      3.39 o 
   6   5   4       82.23       86.42      2.97 o 
   7   5   4        4.95        5.02      0.91 o 
  -7   6   4        1.13        0.82      0.58 o 
  -6   6   4       31.38       32.11      1.73 o 
  -5   6   4      165.11      156.02      3.35 o 
  -4   6   4       32.69       36.32      1.34 o 
  -3   6   4       14.05        9.99      0.77 o 
  -2   6   4      791.61      799.33      7.49 o 
  -1   6   4        2.32        2.33      0.48 o 
   0   6   4      591.46      606.01      7.26 o 
   1   6   4        2.06        2.98      0.76 o 
   2   6   4      790.70      797.57      8.45 o 
   3   6   4       14.75        9.65      0.96 o 
   4   6   4       32.27       38.53      1.48 o 
   5   6   4      165.98      159.34      3.70 o 
   6   6   4       31.46       29.33      1.66 o 
   7   6   4        1.12        0.30      0.60 o 
  -7   7   4        3.75        4.42      0.88 o 
  -6   7   4       67.55       64.55      2.22 o 
  -5   7   4       66.20       64.14      2.01 o 
  -4   7   4      325.29      330.66      4.41 o 
  -3   7   4       81.05       79.95      1.93 o 
  -2   7   4      319.50      333.20      4.78 o 
  -1   7   4      126.37      125.60      2.45 o 
   0   7   4      365.88      356.12      5.01 o 
   1   7   4      129.65      125.03      2.70 o 
   2   7   4      316.91      322.94      4.88 o 
   3   7   4       79.23       77.72      2.23 o 
   4   7   4      327.01      331.75      5.72 o 
   5   7   4       64.33       62.75      1.86 o 
   6   7   4       71.42       68.36      2.55 o 
   7   7   4        3.98        3.06      0.98 o 
  -6   8   4       16.29       12.20      1.23 o 
  -5   8   4        5.46        3.51      0.75 o 
  -4   8   4       26.56       24.73      1.40 o 
  -3   8   4      105.87      109.42      2.27 o 
  -2   8   4       45.74       47.83      1.68 o 
  -1   8   4       30.42       37.28      1.73 o 
   0   8   4      334.37      345.97      4.48 o 
   1   8   4       26.06       30.52      2.10 o 
   2   8   4       46.05       47.08      1.70 o 
   3   8   4      106.26      109.62      2.66 o 
   4   8   4       27.16       25.44      1.41 o 
   5   8   4        4.93        3.32      0.75 o 
   6   8   4       15.38       10.03      1.23 o 
  -6   9   4       51.11       41.33      1.97 o 
  -5   9   4      234.60      218.26      4.29 o 
  -4   9   4        5.23        5.86      0.90 o 
  -3   9   4      279.20      274.29      4.45 o 
  -2   9   4       59.28       55.96      2.09 o 
  -1   9   4        5.64        7.99      0.98 o 
   0   9   4      206.94      215.87      5.05 o 
   1   9   4        6.78        6.48      0.80 o 
   2   9   4       59.35       56.27      1.89 o 
   3   9   4      277.26      286.34      5.44 o 
   4   9   4        5.50        3.54      0.78 o 
   5   9   4      232.19      216.33      5.46 o 
   6   9   4       50.11       43.98      2.97 o 
  -5  10   4        4.07        3.02      0.79 o 
  -4  10   4       35.82       31.40      1.85 o 
  -3  10   4       39.32       40.28      1.94 o 
  -2  10   4        3.66        9.61      1.52 o 
  -1  10   4      289.20      316.26      5.49 o 
   0  10   4       65.76       68.91      2.30 o 
   1  10   4      291.32      305.64      5.36 o 
   2  10   4        4.18        5.76      0.85 o 
   3  10   4       37.87       37.19      1.79 o 
   4  10   4       36.09       32.71      1.81 o 
   5  10   4        4.33        3.32      0.91 o 
  -5  11   4       51.25       52.92      2.97 o 
  -4  11   4       45.69       51.30      2.45 o 
  -3  11   4       83.31       80.66      2.31 o 
  -2  11   4       65.88       63.40      2.29 o 
  -1  11   4      141.14      130.94      3.35 o 
   0  11   4        1.08        1.84      0.85 o 
   1  11   4      138.15      138.28      3.69 o 
   2  11   4       64.35       64.35      2.83 o 
   3  11   4       79.87       79.72      2.42 o 
   4  11   4       46.42       55.37      2.16 o 
   5  11   4       53.19       57.33      3.31 o 
  -4  12   4       20.49       19.34      1.81 o 
  -3  12   4       10.49       10.83      1.25 o 
  -2  12   4      234.96      250.63      5.88 o 
  -1  12   4       72.95       75.86      3.05 o 
   0  12   4      156.27      172.63      6.77 o 
   1  12   4       71.41       74.70      2.96 o 
   2  12   4      233.23      248.56      5.05 o 
   3  12   4        9.99        9.49      1.18 o 
   4  12   4       20.22       18.70      2.29 o 
  -3  13   4        2.45        3.38      1.00 o 
  -2  13   4       83.72       80.28      3.20 o 
  -1  13   4       31.95       30.35      2.41 o 
   0  13   4        1.69        0.95      1.00 o 
   1  13   4       32.50       30.72      3.55 o 
   2  13   4       84.49       84.51      3.18 o 
   3  13   4        2.65        4.83      1.22 o 
  -2  14   4       27.92       29.89      2.91 o 
  -1  14   4       14.10       15.66      2.18 o 
   0  14   4      118.90      124.91      4.96 o 
   1  14   4       14.04       15.61      3.12 o 
   2  14   4       27.02       32.89      4.47 o 
   0   0   5       40.78       33.11      1.88 o 
   1   0   5      176.37      185.69      2.79 o 
   2   0   5      143.71      135.74      2.35 o 
   3   0   5       72.55       77.30      2.60 o 
   4   0   5       94.73       97.25      2.76 o 
   5   0   5      156.42      162.45      3.76 o 
   6   0   5       37.92       43.76      2.32 o 
  -6   1   5       33.36       41.58      2.21 o 
  -5   1   5       10.70       12.71      1.24 o 
  -4   1   5      115.25      118.47      3.98 o 
  -3   1   5       56.39       52.99      2.92 o 
  -2   1   5      101.56      101.77      2.02 o 
  -1   1   5      123.97      128.96      2.29 o 
   0   1   5        9.89       13.37      0.94 o 
   1   1   5      125.91      130.84      2.89 o 
   2   1   5      103.02      102.50      2.58 o 
   3   1   5       57.94       54.34      1.87 o 
   4   1   5      112.23      113.42      4.42 o 
   5   1   5       10.42       12.71      1.91 o 
   6   1   5       35.18       40.97      2.73 o 
  -6   2   5       15.81       14.85      1.70 o 
  -5   2   5        2.86        2.64      0.76 o 
  -4   2   5       54.89       59.18      2.58 o 
  -3   2   5      121.77      121.97      2.63 o 
  -2   2   5      157.71      161.49      2.63 o 
  -1   2   5      220.71      219.03      3.12 o 
   0   2   5       72.11       65.74      1.62 o 
   1   2   5      216.56      210.38      3.73 o 
   2   2   5      159.78      156.35      3.57 o 
   3   2   5      123.33      118.42      2.80 o 
   4   2   5       55.41       59.17      2.25 o 
   5   2   5        3.54        3.78      1.26 o 
   6   2   5       15.32       17.07      2.29 o 
  -6   3   5       49.54       61.99      2.72 o 
  -5   3   5        1.20        1.15      0.66 o 
  -4   3   5       46.63       43.65      2.12 o 
  -3   3   5       86.56       79.71      2.13 o 
  -2   3   5       21.55       22.49      1.48 o 
  -1   3   5       38.83       34.88      1.28 o 
   0   3   5      341.71      356.77      5.00 o 
   1   3   5       38.42       35.61      1.60 o 
   2   3   5       21.27       23.53      2.06 o 
   3   3   5       85.44       78.40      2.27 o 
   4   3   5       46.35       43.68      2.01 o 
   5   3   5        0.93        0.11      0.60 o 
   6   3   5       49.60       61.80      2.66 o 
  -6   4   5       54.07       60.70      2.60 o 
  -5   4   5        0.59        1.05      0.56 o 
  -4   4   5      104.54      116.95      2.68 o 
  -3   4   5      224.25      217.63      3.76 o 
  -2   4   5       76.14       84.38      2.16 o 
  -1   4   5      230.80      229.29      3.93 o 
   0   4   5      153.26      152.70      2.87 o 
   1   4   5      233.89      229.47      4.51 o 
   2   4   5       72.94       75.98      3.44 o 
   3   4   5      225.57      210.78      3.95 o 
   4   4   5      104.66      113.30      3.18 o 
   5   4   5        0.41        0.13      0.75 o 
   6   4   5       54.73       53.59      3.23 o 
  -6   5   5        8.52       10.08      2.03 o 
  -5   5   5       23.05       22.61      1.92 o 
  -4   5   5      145.33      143.58      3.06 o 
  -3   5   5       72.44       84.64      2.22 o 
  -2   5   5      469.00      463.23      7.75 o 
  -1   5   5       69.01       75.18      2.14 o 
   0   5   5        0.23       -0.85      0.57 o 
   1   5   5       67.76       71.84      2.43 o 
   2   5   5      474.26      453.35      7.17 o 
   3   5   5       71.15       73.85      3.42 o 
   4   5   5      146.68      146.84      3.69 o 
   5   5   5       23.39       22.88      2.25 o 
   6   5   5        8.11        7.53      1.65 o 
  -5   6   5      149.16      163.56      3.38 o 
  -4   6   5        3.90        2.15      0.64 o 
  -3   6   5       41.68       45.61      2.07 o 
  -2   6   5       11.23       11.40      2.56 o 
  -1   6   5       82.42       78.52      2.50 o 
   0   6   5       38.14       44.91      1.86 o 
   1   6   5       83.96       81.10      2.69 o 
   2   6   5       12.08       12.98      1.35 o 
   3   6   5       43.64       45.59      2.99 o 
   4   6   5        3.84        2.01      0.97 o 
   5   6   5      148.89      156.92      5.97 o 
  -5   7   5        1.90        3.93      0.77 o 
  -4   7   5        4.68        4.03      0.86 o 
  -3   7   5       65.40       59.60      2.34 o 
  -2   7   5       49.19       51.91      2.44 o 
  -1   7   5       66.23       68.42      2.60 o 
   0   7   5        6.93        8.07      1.10 o 
   1   7   5       62.16       63.93      2.35 o 
   2   7   5       52.17       53.02      2.20 o 
   3   7   5       62.19       53.99      2.26 o 
   4   7   5        3.76        2.04      0.85 o 
   5   7   5        2.01        4.27      1.06 o 
  -4   8   5       48.92       53.50      2.73 o 
  -3   8   5       90.57       96.09      2.94 o 
  -2   8   5       51.43       49.39      2.89 o 
  -1   8   5      233.36      234.21      5.98 o 
   0   8   5       99.20       94.56      3.33 o 
   1   8   5      229.33      225.22      4.73 o 
   2   8   5       53.00       54.91      2.95 o 
   3   8   5       90.89       91.30      3.65 o 
   4   8   5       49.03       51.34      2.61 o 
  -4   9   5       15.31       12.63      2.24 o 
  -3   9   5       39.86       43.59      2.13 o 
  -2   9   5       18.47       21.32      2.37 o 
  -1   9   5       37.15       34.22      2.37 o 
   0   9   5      180.21      195.87      5.09 o 
   1   9   5       37.59       33.49      2.05 o 
   2   9   5       18.20       18.94      1.77 o 
   3   9   5       40.60       40.68      2.02 o 
   4   9   5       15.53       11.17      1.84 o 
  -3  10   5       52.30       66.58      7.72 o 
  -2  10   5       70.52       76.22      3.77 o 
  -1  10   5       70.48       70.11      3.85 o 
   0  10   5        2.68        1.46      1.11 o 
   1  10   5       72.46       72.07      3.03 o 
   2  10   5       69.67       74.00      3.02 o 
   3  10   5       52.33       60.88      2.49 o 
  -2  11   5       48.35       43.44      4.77 o 
  -1  11   5       17.73       23.51      2.60 o 
   0  11   5       10.20       12.30      1.96 o 
   1  11   5       17.61       18.91      2.28 o 
   2  11   5       46.70       45.82      3.99 o 
   0   0   6       34.60       29.13      4.08 o 
   1   0   6       11.41       10.20      1.44 o 
   2   0   6        0.02       -0.69      0.72 o 
   3   0   6        0.10        0.61      1.21 o 
   4   0   6        0.06        1.65      0.94 o 
  -4   1   6       10.07        9.43      2.82 o 
  -3   1   6       20.15       18.28      2.08 o 
  -2   1   6       55.30       53.83      3.51 o 
  -1   1   6       92.52       94.81      2.87 o 
   0   1   6        8.87        8.33      1.15 o 
   1   1   6       89.44       92.75      2.90 o 
   2   1   6       56.05       56.59      2.29 o 
   3   1   6       19.68       16.19      2.16 o 
   4   1   6       10.10        9.93      1.71 o 
  -4   2   6      137.73      134.35      4.98 o 
  -3   2   6       41.76       37.80      2.90 o 
  -2   2   6       60.71       63.67      2.74 o 
  -1   2   6       28.07       36.58      1.99 o 
   0   2   6       29.13       31.79      2.43 o 
   1   2   6       29.14       33.13      2.32 o 
   2   2   6       61.88       59.04      2.37 o 
   3   2   6       40.68       38.34      3.06 o 
   4   2   6      137.74      134.11      5.07 o 
  -4   3   6        7.06       11.44      2.34 o 
  -3   3   6        9.69        7.84      1.46 o 
  -2   3   6       25.25       21.40      1.87 o 
  -1   3   6       19.17       21.35      2.72 o 
   0   3   6      200.12      194.24      4.33 o 
   1   3   6       19.17       18.86      1.87 o 
   2   3   6       26.19       21.90      1.74 o 
   3   3   6       10.36        9.80      1.72 o 
   4   3   6        7.27        6.11      1.52 o 
  -3   4   6       12.92       14.45      4.20 o 
  -2   4   6       21.84       24.10      2.99 o 
  -1   4   6        0.73        0.07      0.77 o 
   0   4   6       11.28       10.56      1.69 o 
   1   4   6        0.70        1.90      0.78 o 
   2   4   6       21.88       24.34      1.99 o 
   3   4   6       12.60       14.16      1.66 o 
  -3   5   6       20.76       18.07      2.11 o 
  -2   5   6       78.52       64.26      4.51 o 
  -1   5   6       27.87       26.22      2.48 o 
   0   5   6        3.63        4.49      1.29 o 
   1   5   6       30.00       31.19      2.06 o 
   2   5   6       76.31       63.16      2.55 o 
   3   5   6       20.77       19.10      1.91 o 
  -2   6   6        1.46        0.94      0.94 o 
  -1   6   6       14.02       14.39      2.77 o 
   0   6   6       29.20       24.02      2.48 o 
   1   6   6       13.99       12.54      2.03 o 
   2   6   6        1.69        0.25      0.82 o 
  -2   7   6       46.09       48.30      3.08 o 
  -1   7   6      151.91      156.85      7.55 o 
   0   7   6       77.24       75.71      5.12 o 
   1   7   6      152.53      152.95      5.79 o 
   2   7   6       44.74       45.93      3.49 o 
                                                 
